# Supplementary material for: Regulatory Effects of Mepiquat Chloride on Root–Shoot Biomass Accumulation and Physiological Homeostasis in Different Soybean Varieties Under Drought Stress
Source: Plants (Basel). 2026 Jun 30;15(13):2031. doi: 10.3390/plants15132031 (PMC13363901; doi:10.3390/plants15132031)
Supplement: Supplementary file 1 [file plants-15-02031-s001.zip]

Archive with 1 entries (1 files):
- plants-4367796-supplementary.xlsx
