# Supplementary material for: Regulatory Effects of Mepiquat Chloride on Root–Shoot Biomass Accumulation and Physiological Homeostasis in Different Soybean Varieties Under Drought Stress
Source: Plants (Basel). 2026 Jun 30;15(13):2031. doi: 10.3390/plants15132031 (PMC13363901; doi:10.3390/plants15132031)
Supplement: Supplementary file 1 [file plants-15-02031-s001.zip › plants-4367796-supplementary.xlsx]

## Sheet: Allometric regressions
Table S1: Allometric regression analysis data of the two cultivars
H-44		Log(Above-ground DW)	Log(Root DW)	Log(Above-ground DW)	Log(Root DW)	Log(Above-ground DW)	Log(Root DW)	Log(Above-ground DW)	Log(Root DW)	Log(Above-ground DW)	Log(Root DW)	Log(Above-ground DW)	Log(Root DW)
		CK		DS		D125		D200		D275		D500
HN44	6d	0.89487	0.34733	0.81829	0.38755	0.83626	0.42651	0.84819	0.40654	0.88138	0.44747	0.82995	0.41996
HN44	6d	0.89404	0.35218	0.81889	0.40781	0.88024	0.41794	0.82995	0.43933	0.86451	0.4216	0.902	0.45484
HN44	6d	0.90902	0.34242	0.79141	0.40993	0.79796	0.42651	0.87967	0.42325	0.91116	0.41664	0.78817	0.4183
HN44	12d	1.12254	0.77232	0.93425	0.4613	1.03019	0.54654	1.041	0.51455	1.06408	0.52763	0.97704	0.48714
HN44	12d	1.16495	0.67089	0.97681	0.45056	1.04532	0.54158	1.06911	0.52634	1.0306	0.49831	0.95448	0.49969
HN44	12d	1.19257	0.77004	0.97882	0.45297	1.04021	0.49415	1.0693	0.55145	1.07225	0.5092	0.98182	0.47712
H-65		Log(Above-ground DW)	Log(Root DW)	Log(Above-ground DW)	Log(Root DW)	Log(Above-ground DW)	Log(Root DW)	Log(Above-ground DW)	Log(Root DW)	Log(Above-ground DW)	Log(Root DW)	Log(Above-ground DW)	Log(Root DW)
		CK		DS		D125		D200		D275		D500
HN44	6d	0.8609	0.3528	0.7353	0.3404	0.8072	0.4314	0.7868	0.4099	0.8021	0.4298	0.7835	0.4757
HN44	6d	0.8513	0.3562	0.7755	0.3806	0.786	0.3962	0.8156	0.4099	0.8543	0.4048	0.7774	0.4153
HN44	6d	0.851	0.3404	0.7728	0.386	0.7924	0.3945	0.8102	0.3874	0.8254	0.4175	0.8	0.4153
HN44	12d	1.1048	0.5821	0.9866	0.4618	1.0179	0.5105	1.0056	0.5198	1	0.5611	1.0149	0.5119
HN44	12d	1.1179	0.534	0.9409	0.505	1.0208	0.5391	1.0158	0.4928	1.0441	0.5514	1.0322	0.5011
HN44	12d	1.1399	0.6253	0.9774	0.5111	1	0.5263	1.0039	0.5453	1.0334	0.5911	0.975	0.5563

## Sheet: Correlation analysis
	Table S2: Correlation analysis data of leaf and root traits
	Leaf
	MDA	H2O2	SOD	POD	CAT	APX	Ss	Sp	Pro
	6.7483	1.3169	188.467	826.667	144.837	0.8523	55.67	13.7759	17.4855
	9.432	2.0944	275.535	1440	111.277	1.246	81.6653	14.2159	20.1188
	8.1363	1.6353	285.181	1475.56	138.949	1.578	84.92	16.8123	32.4388
	8.1994	1.3302	316.61	1680	136.594	1.936	89.8467	17.5079	44.9695
	7.6862	1.8927	300.113	1930	128.351	1.484	100.36	17.6311	24.9474
	8.0043	1.6221	303.851	1710	129.529	1.256	80.04	20.3068	30.2647
	7.0659	1.7654	178.128	1040	175.453	0.7117	102.953	16.6907	18.9728
	18.964	2.8347	265.181	2380	96.2717	1.452	128.833	20.9933	40.5286
	13.1503	2.2828	296.01	3004.44	113.967	1.98	132.64	22.12	68.9885
	9.7442	2.0546	302.59	3411.11	123.967	2.2745	147.287	25.0069	70.5222
	11.7555	2.7923	286.712	3237.78	111.866	1.716	143.39	22.1376	52.6505
	17.6507	2.2934	289.934	3291.11	94.2029	1.758	131.487	22.4896	59.1687
	6.6343	0.9348	110.359	1537.78	92.3295	0.7596	33.5267	14.6845	19.2172
	15.9202	3.3926	119.722	1817.78	53.5511	1.2774	53.18	16.8741	27.0035
	11.3158	2.0478	137.562	2655.56	75.0947	1.7519	58.68	17.6399	29.3546
	11.8374	2.4493	161.387	2475.56	68.3239	1.636	65.4867	17.2438	41.228
	9.8324	1.9318	157.027	2633.33	82.4811	2.6327	58.98	20.2276	41.9864
	12.0469	2.1433	168.569	2102.22	91.0985	1.8291	57.8733	18.5641	43.874
	6.5301	1.4682	152.564	1391.11	132.754	0.8956	63.5467	16.5925	16.9922
	22.9074	5.1352	197.008	2855.56	25.8523	1.0435	78.76	19.9269	48.4131
	17.993	3.3413	235.043	3391.11	56.7992	1.6852	91.4867	21.6311	55.9328
	16.5001	3.176	273.966	3968.89	45.6534	2.4468	108.06	20.7753	63.677
	14.9083	2.578	260.114	4953.43	61.2563	2.9705	110.03	21.8315	77.5391
	16.9356	3.7483	212.393	3153.33	55.5313	2.1989	100.007	20.9161	66.1123
	Root
	MDA	H2O2	SOD	POD	CAT	APX	Ss	Sp	Pro
	9.1235	0.1412	38.6935	5771.11	6.1832	2.5092	108.74	0.9573	4.6025
	16.4982	1.0567	88.5057	10046.7	10.3099	2.8146	139.367	1.4545	6.7998
	12.451	0.4066	131.658	12043.3	14.8246	3.1344	143.647	1.532	8.7596
	13.0361	0.3468	240.613	11928.9	18.2456	3.1504	146.387	1.8418	9.1523
	12.3262	0.3668	191.188	10366.7	17.1053	3.2477	143.173	1.7784	10.2538
	12.7888	0.607	139.698	11606.7	16.2183	3.1704	145.473	1.701	7.1695
	10.2405	0.3469	54.512	6116.67	9.1228	2.5694	132.09	1.3038	6.1523
	24.0748	2.0517	59.6685	7504.44	19.8307	3.4828	179.113	1.708	10.9397
	16.1687	0.7582	68.6084	9593.33	23.2632	3.8221	189.147	2.1059	12.8017
	15.849	0.5658	124.494	11306.7	38.0117	4.2539	203.4	2.3024	15.0527
	18.5154	0.6653	100	8160	26.2281	3.8261	186.15	2.1284	13.0086
	19.2194	1.3552	83.4171	9026.67	25.6579	3.6076	191.153	2.1747	12.2213
	8.9164	0.1677	43.594	5877.78	6.9149	2.011	129.72	1.0376	6.9818
	18.788	0.8842	57.5053	8620	10.7565	3.0945	152.067	1.4757	9.6676
	14.0257	0.1743	62.1564	10711.1	22.266	3.2144	167.38	1.8447	11.2136
	12.6657	0.2573	67.0732	11264.4	25.0665	3.1504	183.673	1.8953	11.7787
	13.0785	0.2075	84.8485	10697.8	23.0496	3.6102	177.493	2.0502	11.5776
	14.4145	0.4065	66.2602	9084.44	14.0603	3.3663	156.8	1.9052	11.8937
	9.6236	0.0878	47.6206	5990	11.5248	2.2609	125.893	1.1732	7.6619
	25.5824	1.4215	68.7609	8663.33	17.2872	2.7736	175.893	1.9362	12.2324
	20.7175	0.4563	70.4722	9648.89	35.6117	3.2504	186	2.1446	14.3132
	18.4523	0.5525	96.4059	9988.89	34.5745	3.5982	191.713	2.1164	14.363
	17.5924	0.4862	127.226	10433.3	39.7606	3.962	199.113	2.3066	15.4837
	21.2347	0.6255	100.058	10550	26.1738	3.285	188.46	2.0812	14.5929

## Sheet: Principal Component Analysis
Table S3: Principal component analysis (PCA) data of leaf and root traits
Leaf		MDA	Ss	Sp	APX	Pro	SOD	H2O2	CAT	POD	PH	LA	ST	Adw
H-44	CK	8.61532	98.48	18.1518	0.692	18.9138	184.761	1.8264	166.033	1066.67	49.2667	746.019	4.35	13.26
H-44	CK	6.38615	108.9	16.409	0.711	18.8127	198.973	1.62736	175.453	1100	48.1333	737.272	4.3	14.62
H-44	CK	6.19611	101.48	15.5113	0.732	19.1919	150.651	1.84232	184.873	953.333	51.775	809.563	4.65	15.58
H-44	DS	15.6217	134.02	20.9933	1.332	37.3432	265.181	2.83473	75.3261	2573.33	39.7333	455.314	3.3	8.595
H-44	DS	22.5125	126.52	21.1518	1.572	43.7139	259.58	2.92496	78.8587	2300	42.5667	454.275	3.5	9.48
H-44	DS	18.7579	125.96	20.8349	1.452	40.5286	270.782	2.74451	134.63	2266.67	42.5	475.518	3.5	9.524
H-44	D125	14.6701	125.4	20.5004	2.124	65.7695	297.21	2.11296	110.435	2740	37.3	450.733	3.7	10.72
H-44	D125	12.75	129.2	23.7395	1.98	70.5222	294.511	2.45261	121.033	3000	35.5	486.862	3.8	11.1
H-44	D125	12.0309	143.32	22.1199	1.836	70.6739	296.31	2.28279	110.435	3273.33	37.1667	422.059	3.56667	10.97
H-44	D200	10.0132	121.1	26.0631	2.3916	69.8003	300.53	1.96968	119.239	3446.67	30.6	397.417	3.9	10.99
H-44	D200	9.94924	162.54	23.9507	2.316	63.8481	306.711	2.05459	128.696	3453.33	27.7367	399.846	4.1	11.725
H-44	D200	9.27024	158.22	25.0069	2.116	77.9181	300.53	2.13949	123.967	3333.33	31.6	438.135	4.06667	11.73
H-44	D275	9.91222	166.72	23.5282	1.796	49.2811	289.111	2.86124	111.866	3206.67	27.4667	376.404	3.7	11.59
H-44	D275	13.6883	143.39	20.3596	1.636	48.0199	274.713	2.72329	95.3804	3473.33	31.3667	379.88	3.8	10.73
H-44	D275	11.666	120.06	22.5248	1.716	60.6505	296.31	2.79227	128.351	3033.33	26.3	420.421	3.90667	11.81
H-44	D500	18.5424	153.72	21.0462	1.78	61.9411	294.349	2.46591	94.2029	3346.67	28.95	377.086	3.53333	9.485
H-44	D500	17.2736	133.28	24.162	1.758	56.1519	289.051	2.29341	102.446	3300	25.9	364.362	3.75	9.005
H-44	D500	17.136	107.46	22.2608	1.736	59.413	286.402	2.12092	85.9601	3226.67	29.2	404.08	3.76667	9.59
H-65	CK	7.18254	77.9	16.7157	0.89555	17.0343	137.607	1.40448	138.352	1413.33	48.9667	747.07	4	8.241
H-65	CK	6.30574	53.62	16.4517	0.92349	17.4136	167.521	1.43632	106.489	1393.33	45	735.066	4.3	8.524
H-65	CK	6.10207	59.12	16.6101	0.86762	16.5287	152.564	1.56368	153.42	1366.67	51.2667	767.583	4.3	8.81933
H-65	DS	22.0741	76.32	19.7157	0.98756	47.4104	192.308	6.16739	22.1591	2933.33	37.5333	455.2	3.8	5.783
H-65	DS	21.5347	76.52	20.191	1.04348	50.4693	197.009	4.60189	26.5909	2933.33	34.4667	427.098	3.6	5.413
H-65	DS	25.1135	83.44	19.8741	1.0994	47.3598	201.709	4.6364	28.8068	2700	33.0333	408.821	3.5	5.61933
H-65	D125	16.8264	90.5	22.3528	1.68516	52.5957	237.607	3.27764	50.7955	3440	36.8	372.674	3.6	6.53033
H-65	D125	19.431	93.48	21.3494	1.77541	63.2024	234.188	3.34132	57.1023	3380	30.1667	397.987	3.8	6.454
H-65	D125	17.7218	90.48	21.191	1.5949	52.0002	233.333	3.405	62.5	3353.33	32.4333	347.022	3.9	6.38433
H-65	D200	16.5471	119.08	19.0854	2.49055	60.7866	275.754	2.95932	45.6534	4073.33	32.6617	397.488	3.7	6.33267
H-65	D200	14.6148	96.1	21.409	2.403	63.677	272.179	2.98588	36.875	4020	35.0683	365.487	3.8	6.36133
H-65	D200	18.3384	109	21.8315	2.44678	66.5674	273.966	3.58276	54.4318	3813.33	31.42	348.695	4.1	6.37233
H-65	D275	15.8185	112.94	22.0956	2.7946	74.8594	270.94	2.41129	46.9508	4953.62	34.6333	385.677	3.7	6.47033
H-65	D275	13.7292	110.03	21.5675	2.97051	79.8143	250.427	2.88475	77.5568	5206.67	32.9667	356.789	4.1	6.83167
H-65	D275	15.1771	107.12	21.8315	3.14643	77.9436	258.974	2.43784	59.2614	4700	30.0667	343.989	4.1	6.51467
H-65	D500	17.6777	104.04	20.0888	2.2907	70.7735	212.393	3.70052	51.875	2900	31.6667	331.432	3.7	6.28967
H-65	D500	15.5157	107.9	20.5641	2.1071	62.1123	201.709	3.69256	55.5312	3180	35.0683	350.648	3.7	6.46667
H-65	D500	17.6134	88.08	22.0956	2.1989	65.4512	223.077	3.8518	59.1875	3380	28.5667	327.05	3.9	6.06367
Root		RSA	RV	RD	TRL	MDA	Ss	Sp	APX	Pro	SOD	H2O2	CAT	POD	RDW
H-44	CK	520.586	9.605	0.6016	3265.37	11.4172	132.09	1.35306	2.55067	6.29598	54.512	0.3668	9.26316	6116.67	5.92
H-44	CK	544.594	9.649	0.5959	3892.44	8.1044	129.9	1.30377	2.50675	5.75	51.5654	0.327	9.26316	7320	4.687
H-44	CK	539.09	9.64	0.6582	3518.85	11.1998	134.28	1.25448	2.65067	6.41092	57.4586	0.3469	8.84211	4913.33	5.889
H-44	DS	413.015	6.639	0.6869	2246.92	23.2418	180.8	1.57425	3.34183	11.9052	54.512	1.9589	19.0789	8340	3.029
H-44	DS	447.474	6.807	0.6717	2215.72	24.0748	176.7	1.63762	3.52624	10.7098	69.2449	2.05173	19.2947	6726.67	2.822
H-44	DS	433.525	7.03	0.6809	2271.49	24.9077	179.84	1.91223	3.58021	10.204	55.2486	2.14457	21.1184	7446.67	2.71
H-44	D125	477.762	8.143	0.7713	2430.61	16.6043	184.78	1.97212	3.88186	12.1695	73.7864	0.71173	24.6316	10886.7	3.52
H-44	D125	469.351	8.003	0.7521	2695.89	16.1687	186.1	2.14111	3.95022	12.8592	61.3592	0.8046	24.6316	9526.67	3.48
H-44	D125	492.005	7.609	0.7618	2603.66	15.7331	196.56	2.20448	3.63418	13.3764	70.6796	0.75817	20.5263	8366.67	3.12
H-44	D200	490.668	8.912	0.7868	3079.32	16.5269	203.4	2.33898	4.29385	14.4684	113.444	0.56577	38.0117	11693.3	3.27
H-44	D200	534.418	8.418	0.7856	2662.17	14.3196	190.32	2.51572	4.08996	14.6408	124.494	0.52051	39.5146	11920	3.36
H-44	D200	513.863	8.805	0.7433	2629.29	16.7005	216.48	2.05235	4.37781	16.0489	135.543	0.61103	36.5088	10306.7	3.56
H-44	D275	489.099	8.312	0.6829	2638.74	21.7181	187.38	2.09324	3.83808	12.9626	111.801	0.6653	26.2281	9153.33	3.37
H-44	D275	493.818	8.741	0.7293	2543.35	17.3488	184.92	1.91437	3.91004	13.7615	88.1992	0.7051	21.1404	6386.67	3.15
H-44	D275	462.92	8.893	0.7236	2394.41	16.4795	186.15	2.37774	3.73013	12.3017	100	0.6255	31.3158	8940	3.23
H-44	D500	464.457	6.913	0.6588	2611.68	18.5669	195.64	2.05803	3.46642	11.7787	87.5879	1.3434	25.6579	7893.33	3.07
H-44	D500	490.395	6.885	0.7083	2446.92	19.2194	180.2	2.5207	4.006	13.273	79.2462	1.3552	23.9474	10026.7	3.16
H-44	D500	477.426	7.362	0.7038	2328.77	19.872	197.62	1.94537	3.35037	11.6121	83.4171	1.367	27.3684	9160	3
H-65	CK	507.753	8.516	0.6428	3170.19	8.33376	137.94	1.1572	2.33883	7.96839	52.0051	0.08722	13.4574	5786.67	3.82
H-65	CK	521.57	8.446	0.624	3763.62	9.91349	114.36	1.06282	2.18291	6.93391	43.2361	0.0881	10.3723	6193.33	3.42
H-65	CK	493.935	8.87	0.6183	3180.79	10.6236	125.38	1.29945	2.26087	8.08333	47.6206	0.0881	10.7447	5990	4.22
H-65	DS	340.144	6.56	0.6923	2270.74	26.1822	182.56	1.94466	2.92654	11.696	68.7609	1.4215	17.2872	8663.33	2.896
H-65	DS	346.6	6.785	0.667	1731.92	25.4776	180.3	1.97774	2.62069	11.6672	69.808	1.52101	18.2021	8240	3.199
H-65	DS	398.955	6.808	0.67965	2135.5	25.0873	164.82	1.8862	2.77361	13.3339	67.7138	1.322	16.3723	9086.67	3.244
H-65	D125	438.022	7.313	0.7192	2478.48	20.7175	192.8	2.10235	3.29865	14.3994	61.7336	0.44717	34.5745	9940	3.24
H-65	D125	456.742	7.96	0.7079	2374.68	19.0105	184.44	2.18685	3.07016	14.8305	67.6533	0.46543	35.6117	8220	3.46
H-65	D125	381.58	7.885	0.6952	2478.48	22.4245	180.76	2.1446	3.38231	13.7098	82.0296	0.4563	36.6489	10786.7	3.36
H-65	D200	473.762	7.877	0.7704	2725.8	18.4522	199.88	2.11643	3.49025	15.158	89.4926	0.5525	33.1915	9193.33	3.31
H-65	D200	476.596	7.689	0.7464	2479.91	19.6397	177.86	2.08827	3.81409	14.1523	105.011	0.5979	35.9575	8946.67	3.11
H-65	D200	414.943	8.1	0.7262	2310.86	17.2647	197.4	2.1446	3.49025	13.7787	94.7146	0.5071	34.5745	11826.7	3.51
H-65	D275	465.917	8.01	0.7427	3036.06	16.8167	205.7	2.44034	4.04588	16.4799	147.125	0.4862	44.9468	10620	3.64
H-65	D275	487.318	8.382	0.7967	3074.93	18.3681	207.5	2.17277	4.11394	15.1868	107.327	0.4655	34.5745	11760	3.56
H-65	D275	505.865	8.225	0.7995	2550.2	17.5924	184.14	2.30655	3.72624	14.7845	127.226	0.5069	39.7606	8920	3.9
H-65	D500	457.955	7.135	0.7501	2607.53	21.1034	194.16	2.12348	3.20255	14.6695	116.824	0.65052	26.7447	11060	3.25
H-65	D500	448.886	7.169	0.7257	2371.65	21.2347	189.1	2.20797	3.23838	15.6983	93.5428	0.6255	26.0319	10550	3.17
H-65	D500	453.421	7.513	0.7161	2352.42	21.366	182.12	1.91223	3.41409	13.4109	89.808	0.60048	25.7447	10040	3.6
